# Supplementary material for: Isisfordia molnari sp. nov., a new basal eusuchian from the mid-Cretaceous of Lightning Ridge, Australia
Source: PeerJ. 2019 Jun 21;7:e7166. doi: 10.7717/peerj.7166 (PMC6590469; doi:10.7717/peerj.7166)
Supplement: Supplemental Information 1 — Abbreviations: WFM: Width of Foramen Magnum WCACS: Width of caudal aperture of the cranioquadrate siphonium ML: Maximum length MMW: Maximum mediolateral width DD: Dorsoventral depth. [file peerj-07-7166-s001.xlsx]

## Sheet: Sheet1
	WFM	WCACS
AM F12553	11	3.5
	ML	MMW	DD
AM F15818	39	25	25
